# Supplementary material for: Alteration of the Microbiota and Virulence Gene Expression in E. coli O157:H7 in Pig Ligated Intestine with and without AE Lesions
Source: PLoS One. 2015 Jun 19;10(6):e0130272. doi: 10.1371/journal.pone.0130272 (PMC4474639; doi:10.1371/journal.pone.0130272)
Supplement: S1 Table — *All the primers were designed in the present study unless referenced. (XLS) [file pone.0130272.s001.xls]

## Sheet: Primers used
	Table S1. Primers used for quantitative PCR* and their target genes.
	Primer	Nucleotide sequence (5' - 3')	Target gene	locus	product/function
	For LEE genes
	Tir 325	TTGTATTTACTGGAGGCCGTG	tir	Z5112	Translocated intimin receptor
	Tir 326	TCTGTGGTGTTTTCCGCAC
	Eae-F	CTGGTGAAACTGTTGCCGATC	eae	Z5110	Intimin
	EaeR	CCACCTGCAGCAACAAGAGG
	Ler-F	GGTCTGCCCTTCTTCATTGC	ler	Z5140	Transcriptional regulator
	Ler-R	AAATAATTCACATACAACAAGTCC
	GrlA-F	ATCTCAAGGCGCTTATAATGC	grlA	Z5128	Global regulator of LEE-activator
	GrlA-R	TGTAAATTGCAGGAGAAATGG
	GrlR-F	TAAACTTGTGGCATTCCTGTG	grlR	Z5129	Global regulator of LEE-repressor
	GrlR-R	CATCATACTTCATGTCCATCG
	EspA-F	GTCAATCACGTCTTGAGGAAG	espA	Z5107	Translocated protein
	EspA-R	TTTCAGGCTGCGATTCTCATG
	EspD-F	GAACGAATACCGTTCGTAACG	espD	Z5106	Translocated protein
	EspD-R	TTAAAGACTGCAGCACAGGTC
	For toxin and putative toxin genes
	VT2A-F	ATACCACTCTGCAACGTGTCG	vt2A	Z1464	Vero toxin, A subunit
	VT2A-R32	GTATACACAGGAGCAGTTTCAG
	VT2B-F	G GTTGACGGGAAAGAATAC	vt2B	Z1465	Vero toxin, B subunit
	VT2B-R03	AAACTGCACTTCAGCAAATCCG
	EhxA-F	AGCTGCAAGTGCGGGTCTG	exhA	L7048/pO157	EHEC hemolysin
	EhxA-R	TATTGTTGTCAGGGCTGCATC
	StcE-F	CTCGGTGGGTAACACTCTTC	stcE	L7031/pO157	Metalloprotease
	StcE-R	TCATTTAGGCGACCGCTCAG
	pagC-F	TTACAGACATATTGCCCCACG	pagC	Z4321	PagC-like toxin
	pagC-R	CCAGCTTATCGTCTGAATGAC
	SenA-F	AATTCAGGAAAGATAGACTACG	ent/espL2	Z4326	Effector protein
	SenA-R	TGAACTTCTAATGATGTGTGAG
	For adherence related genes
	15aidA-F	GGTGAAGTTAATGCCAGGAAG	aidA15	Z0402	AIDA-like protein, OI-15, EhaA
	15aidA-R	TGTCTTTGCCCACACAAACTC
	48aidA-F	GTGATACGGTTATTCGTGACG	aidA48	Z1651	AIDA-like protein, OI-48, Cah2
	48aidA-R	TATACGAGTTGTCAGAATCAGG
	Iha-F	GCGGAGGCTCTGAGATCAGT	iha	Z1617	IrgA homologue adhesin
	Iha-R	TGAACCCGGTATTCATGGCAG
	FliC-F	CGAGATTTGATTTCGTCCTGG	fliC	Z3013	Flagellin
	FliC-R	TCTAACATTAAAGGCCTGACTC
	ToxB-F	TCTGGTACAATTCCGTAATGG	toxB	L7095/pO157	Potential adhesin/putative cytotoxin
	ToxB-R	TAACCATCATCATCTAACATCG
	eaeH-F(rt)	AGGATTCTTC GCTGGAAATG C	eaeH	Z0375	putative adhesin
	eaeH-R(rt)	CTACGGGATA AATCATGGTC G
	Efa1-AF	GGATAAAAACAGTCGTAATGG	efa1'-a	Z4332	Potential adhesin, ORF-A
	Efa1-AR	TCTTAATATAGTCCGAGATGC
	Efa1-BF	ACTGAAATGTTGCTTCGATGG	efa1'-b	Z4333	Potential adhesin, ORF-B
	Efa1-BR	TACACCATCAGATATTGCACG
	LpfA141-F	CATCACCAACACCACTAAAGC	lpfA1	Z4965	Putative fimbrial subunit
	LpfA141-R	ATTTACAGGCGAGATCGTGGA
	LpfA154-F	AGGTTTCCGGGCATTGAGTC	lpfA2	Z5225	Putative major fimbrial subuit
	LpfA154-R	TATGGCAGGTCACCTACAGG
	Pilin-F	CAGCTGAATGATTGCGATACC	fimA	Z5912	Major type 1 subunit fimbrin (pilin)
	Pilin-R	TTGTTTGCTCACTGAATGTCG
	HcpA-F	CGCTGTCACTTTGAATATTGC	ppdD	Z0118	type IV pili, hemorrhagic coli pilus (HCP)
	HcpA-R	ACATGGTGGATTAGATACCTG
	ompA-F	AAGTGCTTGG TCTGTACTTC C	ompA	Z1307	outer membrance protein
	ompA-R	GGTGTTGAGT ACGCGATCAC
	For global regulatory genes
	HimA-F	TTTAACTTCTGCCCGGGTCTG	himA	Z2741	Integration host factor alph subunit
	HimA-R	GTTTTTCGAAGAGATCCGTCG
	Hns-F	TTTACCTTGCTCATCCATTGC	hns	Z2103	H-NS, histone-like protein
	Hns-R	AATATCGCGAAATGCTGATCG
	Hha-F	TCCATACTGAGGAAGGGATC	hha	Z0573	Regulator, haemolysin expression modulating protein
	Hha-R	GAAAAACCTTTAACGAAAACCG
	BipA-F	CGTTCCAGATGCAGATTTC	yihK	Z5407	GTP-binding factor
	BipA-R	TTTCGATACGTTCCAGACC
	Fis-F	CGAACAACGCGTAAATTCTG	fis	Z4621	Factor for inversion stimulation
	Fis-R	ATTGCATCACCATGTCCAAC
	Lrp-F	TCTGGATGCATCACTTCTGG	lrp	Z1234	Leucine-responsive protein
	Lrp-R	GCAACTTACGGTAGGCTGAC
	PhoQ-F	CGGTTCAGGTTTCGTACCAG	phoQ	Z1858	Sensor protein PhoQ
	PhoQ-R	TGTGCTCTCAGCCAATCTGC
	PhoP-F	TTTGTCCTGCCAGCTTTCAC	phoP	Z1859	transcriptional regulatory protein
	PhoP-R	GTCGATGATGCAGAAGATGC
	Hfq-F	GCTGCAAGGGCAAATCGAG	hfq	Z5779	Post-transcriptional regulator
	Hfq-R	TATTCTGCGCGCTGCTACC
	EivF-F	CCGTAAAGCTCACCAAGATC	eivF	Z4198	ETT2 encoded regulator
	EivF-R	CTTTGCATCAGAAGTTGTGC
	EtrA-F	TCAAACCAAATACAGAACCTG	etrA	Z4184	ETT2 encoded regulator
	EtrA-R	ATGAAACACATAACCGCAGG
	For QS and its related genes
	QseA-F	AAGATGAGTTGCAGGTAAAGC	qseA	Z4602	Quorum sensing E. coli regulator A
	QseA-R	ACCAGATTGACGCTCAAACC
	QseB-F	GATCCTGGATTTAACCTTACC	qseB	Z4377	Quorum sensing E. coli regulator B, response regulator
	QseB-R	GACTTCTATCAACGCAAAAGG
	QseC-F	TTCGACACCCAACTGATGC	qseC	Z4378	Quorum sensing E. coli regulator C, sensor kinase
	QseC-R	ATCGCCATCGTTAAGGACC
	QseE-F	GTACCATTACCAGACTCACC	qseE	Z3830	Quorum sensing E. coli regulator E, sensor kinase
	QseE-R	CTTCAGTGCAACAACAGTGG
	QseF-F	TATCAACAGGCTTGGTGAGG	qseF	Z3833	Quorum sensing E. coli regulator F, response regulator
	QseF-R	TAGATTTAGTCATCAGCGACC
	LuxS-F	CTTTCAGCACGTCTTCCATTG	ygaG	Z3988	AI-2 synthase
	LuxS-R	AAGAAGTGATGCCAGAAAGAG
	flhDrtF	TTTCGTCTCGGCATAAATGAAG	flhD	Z2946	regulator of flagellar biosynthesis
	flhDrtR	TCATTCAGCAAGCGTGTTGAG
	kdpE-F5	TTGTCGCTCTCTTCGCTGC	kdpE	Z0841	response regulator in potassium and osmotic stress
	kdpE-R5	CTATGAGGCCGAAACGCTG
	rcsBF	CTCGCCAAAAGAGAGTGAAG	rcsB	Z3476	response regulator of the Rcs phosphorelay system
	rcsBR	CGATCTCGGTCACCAGGAA
	For acid response and stress genes
	gadA-F(rt)	CGGGTCCATA AACAACTGAC	gadA	Z4930	glutamate decarboxylase isozyme
	gadA-FR(rt)	TTCTTCCGAG GCTTGTATGC
	GadC-F	AACGGCATCG ATGGTAATGG	xasA	Z2216	acid sensitivity protein, putative transporter
	GadC-R	TTTGATACCC AGGCGAAGAC
	GadE-F	ACTTGCCCCATAAGAATTCAC	yhiE	Z4925	Transcription regulator, gadE
	GadE-R	CTCATACGTCTTAGTTTCAGC
	GadX-F2	ATTTCTGCAT AGCGAAGATT C	gadX	Z4929	Transcription regulator, gadX
	GadX-R2	GTATCAAGGGATACGCTTTC
	GadW-F	GGCAAACTGTCAGCTCATCG	gadW	Z4928	Transcription regulator, gadW
	GadW-R	TGCTCGGTGATCCTCATTCG
	adiA-F2	GAAGCTTACC GATCAATTGT C	adiA	Z5719	arginine decarboxylase
	adiA-R2	CGTCTGGCAG ATGCTTTAAG
	UreC-F	CATTAACCCACGGTATTGCTC	ureC-2	Z1584	Urease subunit C, OI-48
	UreC-R	CGAACATTGGGCGATAGTGC
	UreD-F	GACTCTGATTGCCATACGCTG	ureD-2	Z1581	putative urease accessory protein D, OI-48
	ureD-rtR	TGTACTGGAG GACGACAGAT G
	MnmE-F	TGGAACTGCAGGGTCATGG	mnmE	Z5198	TrmE, tRNA modification
	MnmE-R	ATAAGATCGGCAATCGCCTC
	YdeO-F	TGACGGCGAGATCCTGATG	ydeO	Z2209	Transcription regulator
	YdeO-R	AGTCGGTACATTCGAAGCAC
	EvgA-F	AGCGGGTGGAAACACTTAAG	evgA	Z3631	Transcription regulator
	EvgA-R	CGAAACCATTAGCGCCAGC
	katP-F	TGATGGTCCTGACTGGTAATG	katP	L7017	EHEC-catalase/peroxidase, pO157
	katP-R	AAATAAGTCCCATCTGCGTGG
	sodA-F	ACTTCGATAAGCAGACCATGG	sodA	Z5453	superoxide dismutase, manganese
	sodA-R	AACAGGCTGTGGTTAGCGTG
	ChuA-F	GGCTGAATCAATTTGCCAGG	chuA	Z4911	Iron uptake system
	ChuA-R	TCTTTGGTACTGGCGGCAC
	TerC-F	GGATTACTCCCAGCATCTGG	terC-2	Z1613	Tellurite resistance protein subunit C, OI-48
	TerC-R	GTCCGAGAGTTCAACCACAG
	terF-F(rt)	CTTCAGTACC CTGCCAAATC C	terF-2	Z1616	Tellurite resistance protein subunit F, OI-48
	terF-R(rt)	GGAACACGAT CCAGTGCTAT C
	rpoA-F	TCAGGTTGAG CAGGATTTCC	rpoA	Z4665	RNA polymerase, alpha subunit
	rpoA-R	TGACCCTTGA GCCTTTAGAG
	RpoS-F	AACCTGAATCTGGCGAACACG	rpoS	Z4049	RNA polymerase, sigma S (sigma38) factor
	RpoS-R	AGCGTTGCTGGACATCCTGG
	For secreted protein genes
	EspP-F	ACCATTTCCTGACTTCTCACC	espP	L7020/pO157	Serine protease
	EspP-R	CGGGTCTCAACAACAAACTTG
	EspJ-F	ATTCTCTGACCAAAATGGAGC	espJ	Z3071	E. coli secreted protein J
	EspJ-R	GATTGTTTTGGATTCTTACAGC
	Tccp-F	CGCAACAACTCTCTTTCGAG	espFu	Z3072	EspFu, Tir cytoskeleton coupling protein
	TccP-R	TGCCTCACATTAGGAAGTTG
	NleA-F	TTGCATCGACTGGAACATCAG	nleA	Z6024	Non-LEE encoded effector A
	NleA -R	CCTCCGTGTAATTTGCTTTCG
	NleB-F	GGAATTTGGCCATGTTGAAGG	nleB	Z4328	Non-LEE encoded effector B
	NleB-R	ATCTACATGCACAGCGATACC
	NleD-F	ATCAGCAGATTGAAGCAGCAC	nleD	Z0990	Non-LEE encoded effector D
	NleD-R	AGTGAAAATCGGAACCAGTCC
	For genes with unknown function and house keeping
	yhbM-F(rt)	CCAACAATGC GTATCGGTGC	yhbM	Z4524	putative regulator
	yhbM-R(rt)	CGTTAATGGA AAGGCTCAAG G
	ybhM-F	TCTCTTTGGT GGCGATTGTC	ybhM	Z1006	Unknown function
	ybhM-R	CGGCATTCAC GATGATTACC
	Z3276-F	GCACTAAAAGCTTGGAGCAGTTC		Z3276	putative fimbrial protein
	Z3276-R	AACAATGGGTCAGCGGTAAGGCTA
	16SrRNA-F	TGGAGCATGT GGTTTAATTC G	16S rDNA	Z5259	16S rRNA
	16SrRNA-R	CGCTGGCAAC AAAGGATAAG
	*All the primers were designed in the present study unless referenced.
